# Supplementary material for: Temporal dynamics of glomerular and microvascular remodeling in high-altitude renal injury: a structure-function analysis in rats
Source: Front Physiol. 2026 Jun 22;17:1801934. doi: 10.3389/fphys.2026.1801934 (PMC13334576; doi:10.3389/fphys.2026.1801934)
Supplement: Supplementary file 1 [file Table1.xlsx]

## Sheet: README
Purpose	Statistical recalculation requested for Reviewer Comment #6
Dataset	Serum and macroscopic variables from sheet “大体+血清学” in the uploaded database
Primary variables	KIM1, NGAL, IL-18, CysC, CRE
Reviewer request addressed	Mean ± SD or median [IQR] and appropriate test statistics for each comparison; Tukey-adjusted pairwise comparisons for acute stress and functional markers
Statistical unit	Individual animal; n=6 per group
Overall test	One-way ANOVA shown for Tukey framework; Kruskal-Wallis sensitivity shown for distributional transparency
Pairwise test	Tukey HSD/Tukey-Kramer adjusted P values. Use “Tukey adjusted P” to judge significance.
Significance threshold	Adjusted P < 0.05
Important note	Because n=6 per group and some biomarkers show inter-animal heterogeneity, results should be interpreted as exploratory and reported with adjusted P values.

## Sheet: Descriptive statistics
Parameter	Group	Day	n	Mean	SD	Mean ± SD	Median	Q1	Q3	Median [IQR]	Min	Max	Biological CV (%)
KIM1	Control / Day 0	0	6	136.082	42.2901	136.08 ± 42.29	134.415	118.58	165.25	134.42 [118.58–165.25]	71.08	187.75	31.077
KIM1	Hypoxia Day 3	3	6	198.583	38.9185	198.58 ± 38.92	188.585	174.002	212.542	188.58 [174.00–212.54]	158.58	266.08	19.5981
KIM1	Hypoxia Day 7	7	6	176.92	42.0793	176.92 ± 42.08	169.01	147.333	183.795	169.01 [147.33–183.80]	140.25	254.42	23.7844
KIM1	Hypoxia Day 14	14	6	156.778	49.6855	156.78 ± 49.69	154.42	117.545	188.167	154.42 [117.55–188.17]	101.08	226.08	31.6915
KIM1	Hypoxia Day 28	28	6	149.14	52.9298	149.14 ± 52.93	145.25	125.458	186.92	145.25 [125.46–186.92]	69.42	215.25	35.49
NGAL	Control / Day 0	0	6	57.7933	28.8628	57.79 ± 28.86	49.47	38.08	75.86	49.47 [38.08–75.86]	27.25	101.63	49.9415
NGAL	Hypoxia Day 3	3	6	79.0333	31.228	79.03 ± 31.23	86.16	52.4575	104.907	86.16 [52.46–104.91]	39.31	110.19	39.5125
NGAL	Hypoxia Day 7	7	6	80.0733	18.7921	80.07 ± 18.79	78.845	66.2375	89.765	78.84 [66.24–89.77]	58.56	108.75	23.4686
NGAL	Hypoxia Day 14	14	6	90.09	28.9645	90.09 ± 28.96	97.505	91.6	99.0675	97.50 [91.60–99.07]	35.06	121.25	32.1506
NGAL	Hypoxia Day 28	28	6	64.835	20.1994	64.83 ± 20.20	66.095	52.0775	80.4425	66.09 [52.08–80.44]	36.06	88.13	31.1551
IL-18	Control / Day 0	0	6	21.4517	25.098	21.45 ± 25.10	11.74	6.6325	24.025	11.74 [6.63–24.03]	2.61	69.57	116.998
IL-18	Hypoxia Day 3	3	6	35.22	13.8804	35.22 ± 13.88	30.215	28.8075	34.2475	30.21 [28.81–34.25]	24.35	62.61	39.4107
IL-18	Hypoxia Day 7	7	6	36.7383	17.8232	36.74 ± 17.82	35.65	28.585	48.91	35.65 [28.59–48.91]	10	59.57	48.514
IL-18	Hypoxia Day 14	14	6	26.52	7.8107	26.52 ± 7.81	26.305	22.4975	27.1725	26.30 [22.50–27.17]	17.39	40.43	29.4521
IL-18	Hypoxia Day 28	28	6	30.7783	15.4551	30.78 ± 15.46	30.6	26.5225	38.6675	30.60 [26.52–38.67]	5.65	51.3	50.2141
CysC	Control / Day 0	0	6	1.34167	0.191041	1.34 ± 0.19	1.355	1.2675	1.39	1.35 [1.27–1.39]	1.06	1.64	14.2391
CysC	Hypoxia Day 3	3	6	1.45167	0.262862	1.45 ± 0.26	1.455	1.26	1.5675	1.46 [1.26–1.57]	1.14	1.86	18.1076
CysC	Hypoxia Day 7	7	6	2.05333	0.81706	2.05 ± 0.82	1.69	1.505	2.7	1.69 [1.50–2.70]	1.31	3.15	39.7919
CysC	Hypoxia Day 14	14	6	1.80167	0.29782	1.80 ± 0.30	1.83	1.5925	2.015	1.83 [1.59–2.01]	1.4	2.16	16.5302
CysC	Hypoxia Day 28	28	6	1.38333	0.264474	1.38 ± 0.26	1.38	1.2075	1.5	1.38 [1.21–1.50]	1.06	1.79	19.1186
CRE	Control / Day 0	0	6	1.19667	0.500626	1.20 ± 0.50	1.07	1.0325	1.355	1.07 [1.03–1.35]	0.54	2.03	41.8351
CRE	Hypoxia Day 3	3	6	1.11667	0.566839	1.12 ± 0.57	1.125	0.7925	1.3	1.12 [0.79–1.30]	0.38	2.03	50.7617
CRE	Hypoxia Day 7	7	6	1.87	1.18244	1.87 ± 1.18	1.63	1.4175	1.85	1.63 [1.42–1.85]	0.59	4.1	63.232
CRE	Hypoxia Day 14	14	6	2.3	0.558963	2.30 ± 0.56	2.465	1.945	2.6925	2.46 [1.95–2.69]	1.45	2.88	24.3028
CRE	Hypoxia Day 28	28	6	2.41167	0.924844	2.41 ± 0.92	2.405	1.7775	3.19	2.41 [1.78–3.19]	1.18	3.46	38.3488
RK Weight	Control / Day 0	0	6	1.62167	0.17949	1.62 ± 0.18	1.61	1.5025	1.695	1.61 [1.50–1.70]	1.41	1.91	11.0682
RK Weight	Hypoxia Day 3	3	6	1.40833	0.11143	1.41 ± 0.11	1.39	1.315	1.48	1.39 [1.31–1.48]	1.3	1.57	7.9122
RK Weight	Hypoxia Day 7	7	6	1.43167	0.126715	1.43 ± 0.13	1.455	1.4125	1.505	1.46 [1.41–1.50]	1.2	1.56	8.85087
RK Weight	Hypoxia Day 14	14	6	1.54833	0.258953	1.55 ± 0.26	1.5	1.4025	1.575	1.50 [1.40–1.58]	1.29	2.03	16.7246
RK Weight	Hypoxia Day 28	28	6	1.55	0.233152	1.55 ± 0.23	1.49	1.365	1.75	1.49 [1.36–1.75]	1.32	1.84	15.0421
RK Length	Control / Day 0	0	6	1.96667	0.163299	1.97 ± 0.16	1.95	1.825	2.075	1.95 [1.82–2.08]	1.8	2.2	8.30336
RK Length	Hypoxia Day 3	3	6	1.9	0.0632456	1.90 ± 0.06	1.9	1.9	1.9	1.90 [1.90–1.90]	1.8	2	3.32871
RK Length	Hypoxia Day 7	7	6	1.88333	0.0752773	1.88 ± 0.08	1.9	1.825	1.9	1.90 [1.82–1.90]	1.8	2	3.99702
RK Length	Hypoxia Day 14	14	6	1.86667	0.233809	1.87 ± 0.23	1.85	1.7	2	1.85 [1.70–2.00]	1.6	2.2	12.5255
RK Length	Hypoxia Day 28	28	6	1.96667	0.150555	1.97 ± 0.15	2	1.825	2.1	2.00 [1.82–2.10]	1.8	2.1	7.65532

## Sheet: Overall tests
Parameter	Variable type	Recommended presentation	ANOVA F	df_between	df_within	ANOVA P	Eta squared	Levene W	Levene P	Kruskal-Wallis H	Kruskal P	Normality note	Variance note	Interpretation note
KIM1	acute stress / functional serum marker	Mean ± SD (Tukey/ANOVA shown as requested); also provide median [IQR] for transparency	1.75036	4	25	0.170569	0.218785	0.427189	0.78756	5.7886	0.215502	All groups Shapiro P>0.05	Levene P>0.05	Tukey pairwise comparisons are adjusted for multiple comparisons; use adjusted P for significance.
NGAL	acute stress / functional serum marker	Mean ± SD (Tukey/ANOVA shown as requested); also provide median [IQR] for transparency	1.46793	4	25	0.241731	0.190197	0.49206	0.741562	5.47527	0.241912	All groups Shapiro P>0.05	Levene P>0.05	Tukey pairwise comparisons are adjusted for multiple comparisons; use adjusted P for significance.
IL-18	acute stress / functional serum marker	Mean ± SD (Tukey/ANOVA shown as requested); also provide median [IQR] for transparency	0.824641	4	25	0.521924	0.116563	0.68007	0.612259	5.73784	0.219601	At least one group Shapiro P≤0.05; interpret parametric test cautiously	Levene P>0.05	Tukey pairwise comparisons are adjusted for multiple comparisons; use adjusted P for significance.
CysC	acute stress / functional serum marker	Mean ± SD (Tukey/ANOVA shown as requested); also provide median [IQR] for transparency	3.07191	4	25	0.0345854	0.329536	1.84047	0.152604	9.90031	0.0421408	All groups Shapiro P>0.05	Levene P>0.05	Tukey pairwise comparisons are adjusted for multiple comparisons; use adjusted P for significance.
CRE	acute stress / functional serum marker	Mean ± SD (Tukey/ANOVA shown as requested); also provide median [IQR] for transparency	3.48434	4	25	0.0215277	0.357943	0.927927	0.463596	11.9875	0.0174446	All groups Shapiro P>0.05	Levene P>0.05	Tukey pairwise comparisons are adjusted for multiple comparisons; use adjusted P for significance.
RK Weight	macroscopic variable (optional)	Mean ± SD (Tukey/ANOVA shown as requested); also provide median [IQR] for transparency	1.31754	4	25	0.290728	0.174104	0.626502	0.648015	5.00568	0.286715	All groups Shapiro P>0.05	Levene P>0.05	Tukey pairwise comparisons are adjusted for multiple comparisons; use adjusted P for significance.
RK Length	macroscopic variable (optional)	Mean ± SD (Tukey/ANOVA shown as requested); also provide median [IQR] for transparency	0.58651	4	25	0.675367	0.0857909	6.66667	0.000853827	1.75542	0.780627	At least one group Shapiro P≤0.05; interpret parametric test cautiously	Levene P≤0.05; possible heterogeneity of variance	Tukey pairwise comparisons are adjusted for multiple comparisons; use adjusted P for significance.

## Sheet: Tukey vs Control
Parameter	Group 1	Group 2	Comparison	Mean Group 1	Mean Group 2	Mean difference (Group2-Group1)	Tukey q statistic	Tukey adjusted P	95% CI lower	95% CI upper	Significant adjusted P<0.05?
KIM1	Control / Day 0	Hypoxia Day 3	Control / Day 0 vs Hypoxia Day 3	136.082	198.583	62.5017	3.36596	0.153958	-14.6212	139.625	No
KIM1	Control / Day 0	Hypoxia Day 7	Control / Day 0 vs Hypoxia Day 7	136.082	176.92	40.8383	2.1993	0.538231	-36.2845	117.961	No
KIM1	Control / Day 0	Hypoxia Day 14	Control / Day 0 vs Hypoxia Day 14	136.082	156.778	20.6967	1.1146	0.931672	-56.4262	97.8195	No
KIM1	Control / Day 0	Hypoxia Day 28	Control / Day 0 vs Hypoxia Day 28	136.082	149.14	13.0583	0.703242	0.986886	-64.0645	90.1812	No
NGAL	Control / Day 0	Hypoxia Day 3	Control / Day 0 vs Hypoxia Day 3	57.7933	79.0333	21.24	1.9927	0.627765	-23.0302	65.5102	No
NGAL	Control / Day 0	Hypoxia Day 7	Control / Day 0 vs Hypoxia Day 7	57.7933	80.0733	22.28	2.09028	0.585428	-21.9902	66.5502	No
NGAL	Control / Day 0	Hypoxia Day 14	Control / Day 0 vs Hypoxia Day 14	57.7933	90.09	32.2967	3.03002	0.234221	-11.9735	76.5669	No
NGAL	Control / Day 0	Hypoxia Day 28	Control / Day 0 vs Hypoxia Day 28	57.7933	64.835	7.04167	0.660638	0.989629	-37.2285	51.3119	No
IL-18	Control / Day 0	Hypoxia Day 3	Control / Day 0 vs Hypoxia Day 3	21.4517	35.22	13.7683	1.98721	0.630141	-15.0081	42.5448	No
IL-18	Control / Day 0	Hypoxia Day 7	Control / Day 0 vs Hypoxia Day 7	21.4517	36.7383	15.2867	2.20635	0.535197	-13.4898	44.0631	No
IL-18	Control / Day 0	Hypoxia Day 14	Control / Day 0 vs Hypoxia Day 14	21.4517	26.52	5.06833	0.731522	0.984808	-23.7081	33.8448	No
IL-18	Control / Day 0	Hypoxia Day 28	Control / Day 0 vs Hypoxia Day 28	21.4517	30.7783	9.32667	1.34614	0.873629	-19.4498	38.1031	No
CysC	Control / Day 0	Hypoxia Day 3	Control / Day 0 vs Hypoxia Day 3	1.34167	1.45167	0.11	0.624146	0.991635	-0.621992	0.841992	No
CysC	Control / Day 0	Hypoxia Day 7	Control / Day 0 vs Hypoxia Day 7	1.34167	2.05333	0.711667	4.03804	0.0595702	-0.0203249	1.44366	No
CysC	Control / Day 0	Hypoxia Day 14	Control / Day 0 vs Hypoxia Day 14	1.34167	1.80167	0.46	2.61007	0.371297	-0.271992	1.19199	No
CysC	Control / Day 0	Hypoxia Day 28	Control / Day 0 vs Hypoxia Day 28	1.34167	1.38333	0.0416667	0.236419	0.999812	-0.690325	0.773658	No
CRE	Control / Day 0	Hypoxia Day 3	Control / Day 0 vs Hypoxia Day 3	1.19667	1.11667	-0.08	0.247362	0.999775	-1.42325	1.26325	No
CRE	Control / Day 0	Hypoxia Day 7	Control / Day 0 vs Hypoxia Day 7	1.19667	1.87	0.673333	2.08196	0.589039	-0.669916	2.01658	No
CRE	Control / Day 0	Hypoxia Day 14	Control / Day 0 vs Hypoxia Day 14	1.19667	2.3	1.10333	3.41154	0.144987	-0.239916	2.44658	No
CRE	Control / Day 0	Hypoxia Day 28	Control / Day 0 vs Hypoxia Day 28	1.19667	2.41167	1.215	3.75681	0.0900431	-0.12825	2.55825	No
RK Weight	Control / Day 0	Hypoxia Day 3	Control / Day 0 vs Hypoxia Day 3	1.62167	1.40833	-0.213333	2.73814	0.325267	-0.536929	0.110262	No
RK Weight	Control / Day 0	Hypoxia Day 7	Control / Day 0 vs Hypoxia Day 7	1.62167	1.43167	-0.19	2.43866	0.437949	-0.513595	0.133595	No
RK Weight	Control / Day 0	Hypoxia Day 14	Control / Day 0 vs Hypoxia Day 14	1.62167	1.54833	-0.0733333	0.941237	0.961973	-0.396929	0.250262	No
RK Weight	Control / Day 0	Hypoxia Day 28	Control / Day 0 vs Hypoxia Day 28	1.62167	1.55	-0.0716667	0.919846	0.964959	-0.395262	0.251929	No
RK Length	Control / Day 0	Hypoxia Day 3	Control / Day 0 vs Hypoxia Day 3	1.96667	1.9	-0.0666667	1.08306	0.938015	-0.322323	0.188989	No
RK Length	Control / Day 0	Hypoxia Day 7	Control / Day 0 vs Hypoxia Day 7	1.96667	1.88333	-0.0833333	1.35383	0.871363	-0.338989	0.172323	No
RK Length	Control / Day 0	Hypoxia Day 14	Control / Day 0 vs Hypoxia Day 14	1.96667	1.86667	-0.1	1.62459	0.779377	-0.355656	0.155656	No
RK Length	Control / Day 0	Hypoxia Day 28	Control / Day 0 vs Hypoxia Day 28	1.96667	1.96667	0	0	1	-0.255656	0.255656	No

## Sheet: Tukey all pairwise
Parameter	Group 1	Group 2	Comparison	Mean Group 1	Mean Group 2	Mean difference (Group2-Group1)	Tukey q statistic	Tukey adjusted P	95% CI lower	95% CI upper	Significant adjusted P<0.05?
KIM1	Control / Day 0	Hypoxia Day 3	Control / Day 0 vs Hypoxia Day 3	136.082	198.583	62.5017	3.36596	0.153958	-14.6212	139.625	No
KIM1	Control / Day 0	Hypoxia Day 7	Control / Day 0 vs Hypoxia Day 7	136.082	176.92	40.8383	2.1993	0.538231	-36.2845	117.961	No
KIM1	Control / Day 0	Hypoxia Day 14	Control / Day 0 vs Hypoxia Day 14	136.082	156.778	20.6967	1.1146	0.931672	-56.4262	97.8195	No
KIM1	Control / Day 0	Hypoxia Day 28	Control / Day 0 vs Hypoxia Day 28	136.082	149.14	13.0583	0.703242	0.986886	-64.0645	90.1812	No
KIM1	Hypoxia Day 3	Hypoxia Day 7	Hypoxia Day 3 vs Hypoxia Day 7	198.583	176.92	-21.6633	1.16665	0.920377	-98.7862	55.4595	No
KIM1	Hypoxia Day 3	Hypoxia Day 14	Hypoxia Day 3 vs Hypoxia Day 14	198.583	156.778	-41.805	2.25136	0.515915	-118.928	35.3179	No
KIM1	Hypoxia Day 3	Hypoxia Day 28	Hypoxia Day 3 vs Hypoxia Day 28	198.583	149.14	-49.4433	2.66271	0.351955	-126.566	27.6795	No
KIM1	Hypoxia Day 7	Hypoxia Day 14	Hypoxia Day 7 vs Hypoxia Day 14	176.92	156.778	-20.1417	1.08471	0.937693	-97.2645	56.9812	No
KIM1	Hypoxia Day 7	Hypoxia Day 28	Hypoxia Day 7 vs Hypoxia Day 28	176.92	149.14	-27.78	1.49606	0.825833	-104.903	49.3429	No
KIM1	Hypoxia Day 14	Hypoxia Day 28	Hypoxia Day 14 vs Hypoxia Day 28	156.778	149.14	-7.63833	0.411354	0.998326	-84.7612	69.4845	No
NGAL	Control / Day 0	Hypoxia Day 3	Control / Day 0 vs Hypoxia Day 3	57.7933	79.0333	21.24	1.9927	0.627765	-23.0302	65.5102	No
NGAL	Control / Day 0	Hypoxia Day 7	Control / Day 0 vs Hypoxia Day 7	57.7933	80.0733	22.28	2.09028	0.585428	-21.9902	66.5502	No
NGAL	Control / Day 0	Hypoxia Day 14	Control / Day 0 vs Hypoxia Day 14	57.7933	90.09	32.2967	3.03002	0.234221	-11.9735	76.5669	No
NGAL	Control / Day 0	Hypoxia Day 28	Control / Day 0 vs Hypoxia Day 28	57.7933	64.835	7.04167	0.660638	0.989629	-37.2285	51.3119	No
NGAL	Hypoxia Day 3	Hypoxia Day 7	Hypoxia Day 3 vs Hypoxia Day 7	79.0333	80.0733	1.04	0.0975712	0.999994	-43.2302	45.3102	No
NGAL	Hypoxia Day 3	Hypoxia Day 14	Hypoxia Day 3 vs Hypoxia Day 14	79.0333	90.09	11.0567	1.03732	0.946551	-33.2135	55.3269	No
NGAL	Hypoxia Day 3	Hypoxia Day 28	Hypoxia Day 3 vs Hypoxia Day 28	79.0333	64.835	-14.1983	1.33207	0.877721	-58.4685	30.0719	No
NGAL	Hypoxia Day 7	Hypoxia Day 14	Hypoxia Day 7 vs Hypoxia Day 14	80.0733	90.09	10.0167	0.939748	0.962186	-34.2535	54.2869	No
NGAL	Hypoxia Day 7	Hypoxia Day 28	Hypoxia Day 7 vs Hypoxia Day 28	80.0733	64.835	-15.2383	1.42964	0.847927	-59.5085	29.0319	No
NGAL	Hypoxia Day 14	Hypoxia Day 28	Hypoxia Day 14 vs Hypoxia Day 28	90.09	64.835	-25.255	2.36939	0.46627	-69.5252	19.0152	No
IL-18	Control / Day 0	Hypoxia Day 3	Control / Day 0 vs Hypoxia Day 3	21.4517	35.22	13.7683	1.98721	0.630141	-15.0081	42.5448	No
IL-18	Control / Day 0	Hypoxia Day 7	Control / Day 0 vs Hypoxia Day 7	21.4517	36.7383	15.2867	2.20635	0.535197	-13.4898	44.0631	No
IL-18	Control / Day 0	Hypoxia Day 14	Control / Day 0 vs Hypoxia Day 14	21.4517	26.52	5.06833	0.731522	0.984808	-23.7081	33.8448	No
IL-18	Control / Day 0	Hypoxia Day 28	Control / Day 0 vs Hypoxia Day 28	21.4517	30.7783	9.32667	1.34614	0.873629	-19.4498	38.1031	No
IL-18	Hypoxia Day 3	Hypoxia Day 7	Hypoxia Day 3 vs Hypoxia Day 7	35.22	36.7383	1.51833	0.219144	0.999861	-27.2581	30.2948	No
IL-18	Hypoxia Day 3	Hypoxia Day 14	Hypoxia Day 3 vs Hypoxia Day 14	35.22	26.52	-8.7	1.25569	0.898682	-37.4765	20.0765	No
IL-18	Hypoxia Day 3	Hypoxia Day 28	Hypoxia Day 3 vs Hypoxia Day 28	35.22	30.7783	-4.44167	0.641074	0.990742	-33.2181	24.3348	No
IL-18	Hypoxia Day 7	Hypoxia Day 14	Hypoxia Day 7 vs Hypoxia Day 14	36.7383	26.52	-10.2183	1.47483	0.833045	-38.9948	18.5581	No
IL-18	Hypoxia Day 7	Hypoxia Day 28	Hypoxia Day 7 vs Hypoxia Day 28	36.7383	30.7783	-5.96	0.860218	0.972456	-34.7365	22.8165	No
IL-18	Hypoxia Day 14	Hypoxia Day 28	Hypoxia Day 14 vs Hypoxia Day 28	26.52	30.7783	4.25833	0.614613	0.99211	-24.5181	33.0348	No
CysC	Control / Day 0	Hypoxia Day 3	Control / Day 0 vs Hypoxia Day 3	1.34167	1.45167	0.11	0.624146	0.991635	-0.621992	0.841992	No
CysC	Control / Day 0	Hypoxia Day 7	Control / Day 0 vs Hypoxia Day 7	1.34167	2.05333	0.711667	4.03804	0.0595702	-0.0203249	1.44366	No
CysC	Control / Day 0	Hypoxia Day 14	Control / Day 0 vs Hypoxia Day 14	1.34167	1.80167	0.46	2.61007	0.371297	-0.271992	1.19199	No
CysC	Control / Day 0	Hypoxia Day 28	Control / Day 0 vs Hypoxia Day 28	1.34167	1.38333	0.0416667	0.236419	0.999812	-0.690325	0.773658	No
CysC	Hypoxia Day 3	Hypoxia Day 7	Hypoxia Day 3 vs Hypoxia Day 7	1.45167	2.05333	0.601667	3.41389	0.144535	-0.130325	1.33366	No
CysC	Hypoxia Day 3	Hypoxia Day 14	Hypoxia Day 3 vs Hypoxia Day 14	1.45167	1.80167	0.35	1.98592	0.630698	-0.381992	1.08199	No
CysC	Hypoxia Day 3	Hypoxia Day 28	Hypoxia Day 3 vs Hypoxia Day 28	1.45167	1.38333	-0.0683333	0.387727	0.998672	-0.800325	0.663658	No
CysC	Hypoxia Day 7	Hypoxia Day 14	Hypoxia Day 7 vs Hypoxia Day 14	2.05333	1.80167	-0.251667	1.42797	0.848463	-0.983658	0.480325	No
CysC	Hypoxia Day 7	Hypoxia Day 28	Hypoxia Day 7 vs Hypoxia Day 28	2.05333	1.38333	-0.67	3.80162	0.0844259	-1.40199	0.0619916	No
CysC	Hypoxia Day 14	Hypoxia Day 28	Hypoxia Day 14 vs Hypoxia Day 28	1.80167	1.38333	-0.418333	2.37365	0.464508	-1.15032	0.313658	No
CRE	Control / Day 0	Hypoxia Day 3	Control / Day 0 vs Hypoxia Day 3	1.19667	1.11667	-0.08	0.247362	0.999775	-1.42325	1.26325	No
CRE	Control / Day 0	Hypoxia Day 7	Control / Day 0 vs Hypoxia Day 7	1.19667	1.87	0.673333	2.08196	0.589039	-0.669916	2.01658	No
CRE	Control / Day 0	Hypoxia Day 14	Control / Day 0 vs Hypoxia Day 14	1.19667	2.3	1.10333	3.41154	0.144987	-0.239916	2.44658	No
CRE	Control / Day 0	Hypoxia Day 28	Control / Day 0 vs Hypoxia Day 28	1.19667	2.41167	1.215	3.75681	0.0900431	-0.12825	2.55825	No
CRE	Hypoxia Day 3	Hypoxia Day 7	Hypoxia Day 3 vs Hypoxia Day 7	1.11667	1.87	0.753333	2.32933	0.482945	-0.589916	2.09658	No
CRE	Hypoxia Day 3	Hypoxia Day 14	Hypoxia Day 3 vs Hypoxia Day 14	1.11667	2.3	1.18333	3.6589	0.103447	-0.159916	2.52658	No
CRE	Hypoxia Day 3	Hypoxia Day 28	Hypoxia Day 3 vs Hypoxia Day 28	1.11667	2.41167	1.295	4.00417	0.0626761	-0.0482498	2.63825	No
CRE	Hypoxia Day 7	Hypoxia Day 14	Hypoxia Day 7 vs Hypoxia Day 14	1.87	2.3	0.43	1.32957	0.878439	-0.91325	1.77325	No
CRE	Hypoxia Day 7	Hypoxia Day 28	Hypoxia Day 7 vs Hypoxia Day 28	1.87	2.41167	0.541667	1.67485	0.76005	-0.801583	1.88492	No
CRE	Hypoxia Day 14	Hypoxia Day 28	Hypoxia Day 14 vs Hypoxia Day 28	2.3	2.41167	0.111667	0.345276	0.999158	-1.23158	1.45492	No
RK Weight	Control / Day 0	Hypoxia Day 3	Control / Day 0 vs Hypoxia Day 3	1.62167	1.40833	-0.213333	2.73814	0.325267	-0.536929	0.110262	No
RK Weight	Control / Day 0	Hypoxia Day 7	Control / Day 0 vs Hypoxia Day 7	1.62167	1.43167	-0.19	2.43866	0.437949	-0.513595	0.133595	No
RK Weight	Control / Day 0	Hypoxia Day 14	Control / Day 0 vs Hypoxia Day 14	1.62167	1.54833	-0.0733333	0.941237	0.961973	-0.396929	0.250262	No
RK Weight	Control / Day 0	Hypoxia Day 28	Control / Day 0 vs Hypoxia Day 28	1.62167	1.55	-0.0716667	0.919846	0.964959	-0.395262	0.251929	No
RK Weight	Hypoxia Day 3	Hypoxia Day 7	Hypoxia Day 3 vs Hypoxia Day 7	1.40833	1.43167	0.0233333	0.299485	0.99952	-0.300262	0.346929	No
RK Weight	Hypoxia Day 3	Hypoxia Day 14	Hypoxia Day 3 vs Hypoxia Day 14	1.40833	1.54833	0.14	1.79691	0.710925	-0.183595	0.463595	No
RK Weight	Hypoxia Day 3	Hypoxia Day 28	Hypoxia Day 3 vs Hypoxia Day 28	1.40833	1.55	0.141667	1.8183	0.702051	-0.181929	0.465262	No
RK Weight	Hypoxia Day 7	Hypoxia Day 14	Hypoxia Day 7 vs Hypoxia Day 14	1.43167	1.54833	0.116667	1.49742	0.825365	-0.206929	0.440262	No
RK Weight	Hypoxia Day 7	Hypoxia Day 28	Hypoxia Day 7 vs Hypoxia Day 28	1.43167	1.55	0.118333	1.51881	0.817949	-0.205262	0.441929	No
RK Weight	Hypoxia Day 14	Hypoxia Day 28	Hypoxia Day 14 vs Hypoxia Day 28	1.54833	1.55	0.00166667	0.0213918	1	-0.321929	0.325262	No
RK Length	Control / Day 0	Hypoxia Day 3	Control / Day 0 vs Hypoxia Day 3	1.96667	1.9	-0.0666667	1.08306	0.938015	-0.322323	0.188989	No
RK Length	Control / Day 0	Hypoxia Day 7	Control / Day 0 vs Hypoxia Day 7	1.96667	1.88333	-0.0833333	1.35383	0.871363	-0.338989	0.172323	No
RK Length	Control / Day 0	Hypoxia Day 14	Control / Day 0 vs Hypoxia Day 14	1.96667	1.86667	-0.1	1.62459	0.779377	-0.355656	0.155656	No
RK Length	Control / Day 0	Hypoxia Day 28	Control / Day 0 vs Hypoxia Day 28	1.96667	1.96667	0	0	1	-0.255656	0.255656	No
RK Length	Hypoxia Day 3	Hypoxia Day 7	Hypoxia Day 3 vs Hypoxia Day 7	1.9	1.88333	-0.0166667	0.270765	0.999678	-0.272323	0.238989	No
RK Length	Hypoxia Day 3	Hypoxia Day 14	Hypoxia Day 3 vs Hypoxia Day 14	1.9	1.86667	-0.0333333	0.54153	0.995137	-0.288989	0.222323	No
RK Length	Hypoxia Day 3	Hypoxia Day 28	Hypoxia Day 3 vs Hypoxia Day 28	1.9	1.96667	0.0666667	1.08306	0.938015	-0.188989	0.322323	No
RK Length	Hypoxia Day 7	Hypoxia Day 14	Hypoxia Day 7 vs Hypoxia Day 14	1.88333	1.86667	-0.0166667	0.270765	0.999678	-0.272323	0.238989	No
RK Length	Hypoxia Day 7	Hypoxia Day 28	Hypoxia Day 7 vs Hypoxia Day 28	1.88333	1.96667	0.0833333	1.35383	0.871363	-0.172323	0.338989	No
RK Length	Hypoxia Day 14	Hypoxia Day 28	Hypoxia Day 14 vs Hypoxia Day 28	1.86667	1.96667	0.1	1.62459	0.779377	-0.155656	0.355656	No

## Sheet: Normality Shapiro
Parameter	Group	Day	n	Shapiro-Wilk W	Shapiro P	Normal at P>0.05?
KIM1	Control / Day 0	0	6	0.956302	0.790838	Yes
KIM1	Hypoxia Day 3	3	6	0.919665	0.502951	Yes
KIM1	Hypoxia Day 7	7	6	0.854361	0.170644	Yes
KIM1	Hypoxia Day 14	14	6	0.919107	0.498951	Yes
KIM1	Hypoxia Day 28	28	6	0.971315	0.901148	Yes
NGAL	Control / Day 0	0	6	0.92047	0.508755	Yes
NGAL	Hypoxia Day 3	3	6	0.868428	0.220012	Yes
NGAL	Hypoxia Day 7	7	6	0.95165	0.75362	Yes
NGAL	Hypoxia Day 14	14	6	0.807447	0.0685051	Yes
NGAL	Hypoxia Day 28	28	6	0.949212	0.733899	Yes
IL-18	Control / Day 0	0	6	0.778786	0.037553	No
IL-18	Hypoxia Day 3	3	6	0.735852	0.0144314	No
IL-18	Hypoxia Day 7	7	6	0.97945	0.948793	Yes
IL-18	Hypoxia Day 14	14	6	0.899191	0.369167	Yes
IL-18	Hypoxia Day 28	28	6	0.961995	0.834978	Yes
CysC	Control / Day 0	0	6	0.96078	0.82573	Yes
CysC	Hypoxia Day 3	3	6	0.965509	0.86102	Yes
CysC	Hypoxia Day 7	7	6	0.796092	0.0541871	Yes
CysC	Hypoxia Day 14	14	6	0.942687	0.680913	Yes
CysC	Hypoxia Day 28	28	6	0.953834	0.771184	Yes
CRE	Control / Day 0	0	6	0.928605	0.569373	Yes
CRE	Hypoxia Day 3	3	6	0.973006	0.911981	Yes
CRE	Hypoxia Day 7	7	6	0.835878	0.120461	Yes
CRE	Hypoxia Day 14	14	6	0.918221	0.492643	Yes
CRE	Hypoxia Day 28	28	6	0.926095	0.550298	Yes
RK Weight	Control / Day 0	0	6	0.960908	0.826708	Yes
RK Weight	Hypoxia Day 3	3	6	0.887418	0.304877	Yes
RK Weight	Hypoxia Day 7	7	6	0.879465	0.266608	Yes
RK Weight	Hypoxia Day 14	14	6	0.869852	0.225617	Yes
RK Weight	Hypoxia Day 28	28	6	0.841447	0.134007	Yes
RK Length	Control / Day 0	0	6	0.919945	0.504963	Yes
RK Length	Hypoxia Day 3	3	6	0.826824	0.10101	Yes
RK Length	Hypoxia Day 7	7	6	0.866262	0.211705	Yes
RK Length	Hypoxia Day 14	14	6	0.901773	0.384517	Yes
RK Length	Hypoxia Day 28	28	6	0.766596	0.0288147	No

## Sheet: Raw data used
高原停留时间（天）	组别	切片号	RK Weight	RK Length	KIM1	NGAL	IL-18	CysC	CRE
0	1	0D-01	1.6	2.1	133.58	27.25	6.09	1.24	2.03
0	1	0D-02	1.62	2.2	135.25	83.25	15.22	1.06	0.54
0	1	0D-03	1.47	1.8	71.08	101.63	2.61	1.64	1.02
0	1	0D-04	1.72	1.8	175.25	45.25	26.96	1.35	1.07
0	1	0D-05	1.41	1.9	113.58	35.69	8.26	1.36	1.07
0	1	0D-06	1.91	2	187.75	53.69	69.57	1.4	1.45
3	2	3D-01	1.31	2	266.08	98.63	28.7	1.5	2.03
3	2	3D-02	1.3	1.9	217.75	45.38	35.23	1.41	1.18
3	2	3D-03	1.57	1.9	171.92	107	29.13	1.59	1.07
3	2	3D-04	1.33	1.9	196.92	73.69	24.35	1.14	1.34
3	2	3D-05	1.45	1.9	180.25	39.31	62.61	1.21	0.38
3	2	3D-06	1.49	1.8	158.58	110.19	31.3	1.86	0.7
7	3	7D-01	1.41	1.9	140.25	58.56	10	1.71	1.39
7	3	7D-02	1.49	1.9	161.08	70.88	27.39	1.67	0.59
7	3	7D-03	1.51	1.9	142.75	108.75	59.57	3.03	1.88
7	3	7D-04	1.56	1.8	186.08	86.81	52.17	3.15	1.76
7	3	7D-05	1.42	1.8	254.42	90.75	39.13	1.45	4.1
7	3	7D-06	1.2	2	176.94	64.69	32.17	1.31	1.5
14	4	14D-01	1.29	2	226.08	121.25	21.3	1.52	1.82
14	4	14D-02	2.03	2.2	114.42	96.13	40.43	2.16	2.72
14	4	14D-03	1.53	1.7	181.92	98.88	17.39	2.07	2.61
14	4	14D-04	1.59	1.7	190.25	99.13	26.09	1.85	2.88
14	4	14D-05	1.47	2	126.92	35.06	27.39	1.4	1.45
14	4	14D-06	1.38	1.6	101.08	90.09	26.52	1.81	2.32
28	5	28D-01	1.33	2.1	156.92	82.38	5.65	1.26	1.18
28	5	28D-02	1.84	2.1	69.42	36.06	30.77	1.06	1.71
28	5	28D-03	1.32	1.8	133.58	88.13	51.3	1.79	3.46
28	5	28D-04	1.47	1.9	215.25	57.56	30.43	1.5	2.83
28	5	28D-05	1.51	1.8	122.75	74.63	25.22	1.19	1.98
28	5	28D-06	1.83	2.1	196.92	50.25	41.3	1.5	3.31
