# Supplementary material for: Temporal dynamics of glomerular and microvascular remodeling in high-altitude renal injury: a structure-function analysis in rats
Source: Front Physiol. 2026 Jun 22;17:1801934. doi: 10.3389/fphys.2026.1801934 (PMC13334576; doi:10.3389/fphys.2026.1801934)
Supplement: Supplementary file 2 [file Table2.xlsx]

## Sheet: AUC_95CI
Biomarker	AUC	DeLong SE	95% CI lower	95% CI upper	95% CI formatted	n injured	n non-injured	Interpretation
KIM1	0.8611	0.1125	0.6406	1	0.861 (0.641-1.000)	6	6	Highest exploratory AUC
NGAL	0.7222	0.1571	0.4142	1	0.722 (0.414-1.000)	6	6	Exploratory / limited discrimination
CysC	0.6389	0.1868	0.2729	1	0.639 (0.273-1.000)	6	6	Exploratory / limited discrimination
CRE	0.4861	0.1849	0.1237	0.8485	0.486 (0.124-0.848)	6	6	No meaningful early discrimination

## Sheet: DeLong_Tukey
Marker 1	Marker 2	AUC 1	AUC 2	AUC difference	SE difference	DeLong z	DeLong raw P	Tukey-adjusted P	Significance after Tukey	Note
KIM1	NGAL	0.8611	0.7222	0.1389	0.2144	0.6477	0.5172	0.9164	ns
KIM1	CysC	0.8611	0.6389	0.2222	0.237	0.9376	0.3484	0.7846	ns
KIM1	CRE	0.8611	0.4861	0.375	0.1617	2.3186	0.0204	0.0938	ns	Nominal raw P < 0.05, not significant after Tukey correction
NGAL	CysC	0.7222	0.6389	0.0833	0.1694	0.4919	0.6228	0.9609	ns
NGAL	CRE	0.7222	0.4861	0.2361	0.2562	0.9214	0.3568	0.7934	ns
CysC	CRE	0.6389	0.4861	0.1528	0.2394	0.6381	0.5234	0.9197	ns

## Sheet: ROC_input_data
Sample ID	Day	Group	Outcome for ROC	Mean RTI Score	KIM1	NGAL	CysC	CRE
0D-01	0	1	0	0.4	133.58	27.25	1.24	2.03
0D-02	0	1	0	0.4	135.25	83.25	1.06	0.54
0D-03	0	1	0	0.3	71.08	101.63	1.64	1.02
0D-04	0	1	0	0.5	175.25	45.25	1.35	1.07
0D-05	0	1	0	0.4	113.58	35.69	1.36	1.07
0D-06	0	1	0	0.6	187.75	53.69	1.4	1.45
3D-01	3	2	1	2.8	266.08	98.63	1.5	2.03
3D-02	3	2	1	2.5	217.75	45.38	1.41	1.18
3D-03	3	2	1	2.6	171.92	107	1.59	1.07
3D-04	3	2	1	3	196.92	73.69	1.14	1.34
3D-05	3	2	1	2.7	180.25	39.31	1.21	0.38
3D-06	3	2	1	2.6	158.58	110.19	1.86	0.7

## Sheet: Injury_definition
Sample ID	Group	Mean RTI Score	Early injury status (RTI>=2)	Included in Day 3 ROC?
0D-01	1	0.4	0	Yes
0D-02	1	0.4	0	Yes
0D-03	1	0.3	0	Yes
0D-04	1	0.5	0	Yes
0D-05	1	0.4	0	Yes
0D-06	1	0.6	0	Yes
3D-01	2	2.8	1	Yes
3D-02	2	2.5	1	Yes
3D-03	2	2.6	1	Yes
3D-04	2	3	1	Yes
3D-05	2	2.7	1	Yes
3D-06	2	2.6	1	Yes

## Sheet: Methods_notes
Item	Details
Input file	2026-01-24-热图计算用数据.xlsx
ROC dataset	Control animals (Day 0) and Day 3 hypoxia-exposed animals only; n=6 injured and n=6 non-injured.
Outcome definition	Early histological renal injury defined a priori as animal-level mean RTI score >= 2 at Day 3; Control animals classified as non-injured.
Markers included	Figure 2 ROC biomarkers: KIM1, NGAL, CysC, and CRE. IL-18 was not part of the Figure 2 ROC panel.
AUC confidence intervals	AUC 95% CIs calculated using DeLong standard error and normal approximation; CIs clipped at 0 and 1.
AUC comparison	Pairwise correlated ROC comparisons were performed using DeLong covariance matrix.
Multiple comparison correction	Tukey-style familywise adjustment applied to pairwise DeLong z statistics across the 4-marker family, as requested by the reviewer. Because Tukey adjustment is not the conventional default for DeLong ROC tests, raw DeLong P values are also shown.
Main interpretation	KIM1 had the highest AUC, but no DeLong pairwise comparison remained statistically significant after Tukey correction. ROC findings should be reported as exploratory and hypothesis-generating.
