# Supplementary material for: Temporal dynamics of glomerular and microvascular remodeling in high-altitude renal injury: a structure-function analysis in rats
Source: Front Physiol. 2026 Jun 22;17:1801934. doi: 10.3389/fphys.2026.1801934 (PMC13334576; doi:10.3389/fphys.2026.1801934)
Supplement: Supplementary file 3 [file Table3.xlsx]

## Sheet: Readme
Item	Details
Purpose	Supplementary ROC performance metrics requested in Comment #8: 95% confidence intervals for cutoff-based indices and explanation of RTI threshold rationale.
Primary endpoint	Early histological renal injury at Day 3 defined a priori as animal-level mean RTI score >= 2.
RTI threshold rationale	RTI score 2 corresponds to approximately 10-25% affected tubules, distinguishing established tubular injury from minimal/focal abnormality (<10%, score 1).
ROC dataset	Normoxic Control animals were non-injured; Day 3 hypobaric hypoxia animals were evaluated as early injury cases. n = 6 per group.
Cutoff selection	Optimal cutoffs were selected by maximizing the Youden index (sensitivity + specificity - 1). Direction: higher biomarker value predicts injury.
CI method	Sensitivity, specificity, PPV, NPV, and accuracy 95% CIs were calculated with exact Clopper-Pearson binomial intervals. Youden and balanced accuracy CIs were derived from exact sensitivity and specificity CI limits. AUC 95% CIs are DeLong CIs from the prior ROC analysis.
Interpretation	Because n is small, several CIs are wide; all cutoff-based performance metrics should be interpreted as exploratory and hypothesis-generating, not as validated diagnostic estimates.

## Sheet: ROC input data
Sample ID	Day	Group	Mean RTI Score	Outcome RTI>=2	Outcome RTI>=1	KIM1	NGAL	CysC	CRE
0D-01	0	1	0.4	0	0	133.58	27.25	1.24	2.03
0D-02	0	1	0.4	0	0	135.25	83.25	1.06	0.54
0D-03	0	1	0.3	0	0	71.08	101.63	1.64	1.02
0D-04	0	1	0.5	0	0	175.25	45.25	1.35	1.07
0D-05	0	1	0.4	0	0	113.58	35.69	1.36	1.07
0D-06	0	1	0.6	0	0	187.75	53.69	1.4	1.45
3D-01	3	2	2.8	1	1	266.08	98.63	1.5	2.03
3D-02	3	2	2.5	1	1	217.75	45.38	1.41	1.18
3D-03	3	2	2.6	1	1	171.92	107	1.59	1.07
3D-04	3	2	3	1	1	196.92	73.69	1.14	1.34
3D-05	3	2	2.7	1	1	180.25	39.31	1.21	0.38
3D-06	3	2	2.6	1	1	158.58	110.19	1.86	0.7

## Sheet: Primary RTI ge2 metrics
Biomarker	AUC	AUC 95% CI lower	AUC 95% CI upper	AUC 95% CI	Cutoff rule	Cutoff	TP	FP	TN	FN	Sensitivity	Sensitivity 95% CI	Specificity	Specificity 95% CI	PPV	PPV 95% CI	NPV	NPV 95% CI	Accuracy	Accuracy 95% CI	Youden index	Youden 95% CI	Balanced accuracy	Balanced accuracy 95% CI	LR+	LR-	Interpretation
KIM1	0.8611	0.6406	1	0.861 (0.641-1.000)	KIM1 >= 158.58	158.58	6	2	4	0	1	0.541-1.000	0.666667	0.223-0.957	0.75	0.349-0.968	1	0.398-1.000	0.833333	0.516-0.979	0.666667	-0.236-0.957	0.833333	0.382-0.978	3	0	Exploratory cutoff; wide CIs expected with n=6/group
NGAL	0.7222	0.4142	1	0.722 (0.414-1.000)	NGAL >= 45.38	45.38	5	3	3	1	0.833333	0.359-0.996	0.5	0.118-0.882	0.625	0.245-0.915	0.75	0.194-0.994	0.666667	0.349-0.901	0.333333	-0.523-0.878	0.666667	0.238-0.939	1.66667	0.333333	Exploratory cutoff; wide CIs expected with n=6/group
CysC	0.6389	0.2729	1	0.639 (0.273-1.000)	CysC >= 1.41	1.41	4	1	5	2	0.666667	0.223-0.957	0.833333	0.359-0.996	0.8	0.284-0.995	0.714286	0.290-0.963	0.75	0.428-0.945	0.5	-0.418-0.953	0.75	0.291-0.976	4	0.4	Exploratory cutoff; wide CIs expected with n=6/group
CRE	0.4861	0.1237	0.8485	0.486 (0.124-0.848)	CRE >= 1.18	1.18	3	2	4	3	0.5	0.118-0.882	0.666667	0.223-0.957	0.6	0.147-0.947	0.571429	0.184-0.901	0.583333	0.277-0.848	0.166667	-0.659-0.839	0.583333	0.170-0.919	1.5	0.75	Exploratory cutoff; wide CIs expected with n=6/group

## Sheet: Confusion matrices
Biomarker	Cutoff rule	TP	FP	TN	FN	Injured n	Non-injured n	Predicted positive n	Predicted negative n
KIM1	KIM1 >= 158.58	6	2	4	0	6	6	8	4
NGAL	NGAL >= 45.38	5	3	3	1	6	6	8	4
CysC	CysC >= 1.41	4	1	5	2	6	6	5	7
CRE	CRE >= 1.18	3	2	4	3	6	6	5	7

## Sheet: Sensitivity RTI ge1 metrics
Biomarker	AUC	AUC 95% CI lower	AUC 95% CI upper	AUC 95% CI	Cutoff rule	Cutoff	TP	FP	TN	FN	Sensitivity	Sensitivity 95% CI	Specificity	Specificity 95% CI	PPV	PPV 95% CI	NPV	NPV 95% CI	Accuracy	Accuracy 95% CI	Youden index	Youden 95% CI	Balanced accuracy	Balanced accuracy 95% CI	LR+	LR-	Interpretation
KIM1	0.8611	0.6406	1	0.861 (0.641-1.000)	KIM1 >= 158.58	158.58	6	2	4	0	1	0.541-1.000	0.666667	0.223-0.957	0.75	0.349-0.968	1	0.398-1.000	0.833333	0.516-0.979	0.666667	-0.236-0.957	0.833333	0.382-0.978	3	0	Sensitivity analysis using RTI>=1; identical classification in this dataset
NGAL	0.7222	0.4142	1	0.722 (0.414-1.000)	NGAL >= 45.38	45.38	5	3	3	1	0.833333	0.359-0.996	0.5	0.118-0.882	0.625	0.245-0.915	0.75	0.194-0.994	0.666667	0.349-0.901	0.333333	-0.523-0.878	0.666667	0.238-0.939	1.66667	0.333333	Sensitivity analysis using RTI>=1; identical classification in this dataset
CysC	0.6389	0.2729	1	0.639 (0.273-1.000)	CysC >= 1.41	1.41	4	1	5	2	0.666667	0.223-0.957	0.833333	0.359-0.996	0.8	0.284-0.995	0.714286	0.290-0.963	0.75	0.428-0.945	0.5	-0.418-0.953	0.75	0.291-0.976	4	0.4	Sensitivity analysis using RTI>=1; identical classification in this dataset
CRE	0.4861	0.1237	0.8485	0.486 (0.124-0.848)	CRE >= 1.18	1.18	3	2	4	3	0.5	0.118-0.882	0.666667	0.223-0.957	0.6	0.147-0.947	0.571429	0.184-0.901	0.583333	0.277-0.848	0.166667	-0.659-0.839	0.583333	0.170-0.919	1.5	0.75	Sensitivity analysis using RTI>=1; identical classification in this dataset

## Sheet: RTI threshold rationale
Topic	Explanation
Primary ROC definition	Early histological injury was defined as animal-level mean RTI score >= 2.
Why not rely on a score difference of 1 alone?	The primary analysis does not treat a one-point score difference as a validated biological threshold. RTI is an ordinal semi-quantitative histological index.
Biological meaning of RTI score 2	In the scoring system, score 2 corresponds to approximately 10-25% affected tubules, whereas score 1 corresponds to <10% affected tubules. RTI >=2 was selected to distinguish established tubular injury from minimal or focal abnormalities.
Sensitivity analysis using RTI>=1	RTI >=1 was used only as a permissive sensitivity analysis to assess whether biomarker ranking was robust to a lower injury definition. In the animal-level Day 3 ROC dataset, RTI>=1 and RTI>=2 produced identical classification: all Control animals were negative and all Day 3 animals were positive.
Interpretation of performance metrics	Given n=6 injured and n=6 non-injured animals, the 95% CIs for sensitivity, specificity, and predictive values are wide. Cutoffs and performance metrics are exploratory and require validation in larger cohorts.

## Sheet: Methods notes
Analysis component	Method
Dataset	Control animals and Day 3 hypobaric hypoxia animals only; n = 6 per group.
Outcome primary	Early injury = animal-level mean RTI score >= 2.
Outcome sensitivity	Early injury = animal-level mean RTI score >= 1.
Cutoff rule	Positive biomarker test if biomarker value >= selected cutoff.
Cutoff selection	Youden index maximization.
Proportion CI	Exact binomial Clopper-Pearson 95% CI.
AUC CI	DeLong 95% CI from ROC analysis.
Youden/Balanced accuracy CI	Derived from exact sensitivity and specificity CI limits; interpret cautiously.
Statistical interpretation	Exploratory. Wide CIs expected due to small n; not clinical diagnostic validation.
