# Supplementary material for: Temporal dynamics of glomerular and microvascular remodeling in high-altitude renal injury: a structure-function analysis in rats
Source: Front Physiol. 2026 Jun 22;17:1801934. doi: 10.3389/fphys.2026.1801934 (PMC13334576; doi:10.3389/fphys.2026.1801934)
Supplement: Supplementary file 4 [file Table4.xlsx]

## Sheet: README
Supplementary calculation	ELISA coefficient of variation (CV) analysis
Source file	elisa - 源文件---原始数据 - 副本.xlsx
Calculation date	2026-05-19
Assay duplicate CV formula	CV% = STDEV.S(duplicate OD readings) / MEAN(duplicate OD readings) × 100
Biological/group CV formula	CV% = SD(final concentration among animals) / mean(final concentration among animals) × 100
Assay CV interpretation used	≤10% ideal; ≤15% acceptable/general bioanalytical precision benchmark; 15–20% borderline; >20% high
Important note	Only NGAL and CysC sheets contain duplicate sample OD wells suitable for assay duplicate CV calculation. KIM-1, IL-18 and creatinine sample-level duplicate CV could not be calculated from the uploaded source sheet.
Creatinine note	The background-corrected creatinine block was used for final concentration values because it matches the manuscript concentration scale.

## Sheet: Assay_CV_summary
Biomarker	Duplicate_pairs_n	Mean_intra_assay_CV_percent	Median_intra_assay_CV_percent	Max_intra_assay_CV_percent	Percent_pairs_CV_le_10	Percent_pairs_CV_le_15	Percent_pairs_CV_le_20	Pairs_CV_gt_20	Interpretation
KIM-1	0								Not assessable from source file (no duplicate sample wells)
NGAL	29	10.4297	8.24665	31.8198	58.6207	72.4138	89.6552	3	Assessable from duplicate wells
IL-18	0								Not assessable from source file (no duplicate sample wells)
CysC	27	1.90962	1.50271	6.03739	100	100	100	0	Assessable from duplicate wells
Creatinine	0								Not assessable from source file (no duplicate sample wells)

## Sheet: Duplicate_CV_by_sample
Biomarker	Sheet	Row	Group	Animal_ID	Replicate1_OD	Replicate2_OD	Mean_OD	SD_OD	Assay_duplicate_CV_percent	CV_status
NGAL	NAGL-2	14	Control	con-1	0.292	0.367	0.3295	0.053033	16.095	Borderline (15-20%)
NGAL	NAGL-2	15	Control	con-2	0.741	0.814	0.7775	0.0516188	6.63907	Acceptable (<=15%)
NGAL	NAGL-2	16	Control	con-3	1.049	0.8	0.9245	0.17607	19.0448	Borderline (15-20%)
NGAL	NAGL-2	17	Control	con-4	0.526	0.421	0.4735	0.0742462	15.6803	Borderline (15-20%)
NGAL	NAGL-2	18	Control	con-5	0.45	0.344	0.397	0.0749533	18.8799	Borderline (15-20%)
NGAL	NAGL-2	19	Control	con-6	0.592	0.49	0.541	0.0721249	13.3318	Acceptable (<=15%)
NGAL	NAGL-2	22	Day 3	D3-1	0.926	0.875	0.9005	0.0360624	4.00471	Acceptable (<=15%)
NGAL	NAGL-2	23	Day 3	D3-2	0.434	0.515	0.4745	0.0572756	12.0707	Acceptable (<=15%)
NGAL	NAGL-2	24	Day 3	D3-3	0.962	0.973	0.9675	0.00777817	0.803946	Acceptable (<=15%)
NGAL	NAGL-2	25	Day 3	D3-4	0.685	0.717	0.701	0.0226274	3.22788	Acceptable (<=15%)
NGAL	NAGL-2	26	Day 3	D3-5	0.454	0.398	0.426	0.039598	9.2953	Acceptable (<=15%)
NGAL	NAGL-2	27	Day 3	D3-6	0.901	1.085	0.993	0.130108	13.1025	Acceptable (<=15%)
NGAL	NAGL-2	30	Day 7	D7-1	0.494	0.666	0.58	0.121622	20.9694	High (>20%)
NGAL	NAGL-2	31	Day 7	D7-2	0.652	0.705	0.6785	0.0374767	5.52346	Acceptable (<=15%)
NGAL	NAGL-2	32	Day 7	D7-3	1.07	0.893	0.9815	0.125158	12.7517	Acceptable (<=15%)
NGAL	NAGL-2	33	Day 7	D7-4	0.853	0.759	0.806	0.066468	8.24665	Acceptable (<=15%)
NGAL	NAGL-2	34	Day 7	D7-5	0.883	0.792	0.8375	0.0643467	7.68319	Acceptable (<=15%)
NGAL	NAGL-2	35	Day 7	D7-6	0.601	0.657	0.629	0.039598	6.29539	Acceptable (<=15%)
NGAL	NAGL-2	37	Day 14	D14-1	1.109	1.054	1.0815	0.0388909	3.59601	Acceptable (<=15%)
NGAL	NAGL-2	38	Day 14	D14-2	0.893	0.868	0.8805	0.0176777	2.00769	Acceptable (<=15%)
NGAL	NAGL-2	39	Day 14	D14-3	0.877	0.928	0.9025	0.0360624	3.99584	Acceptable (<=15%)
NGAL	NAGL-2	40	Day 14	D14-4	0.858	0.951	0.9045	0.0657609	7.27042	Acceptable (<=15%)
NGAL	NAGL-2	41	Day 14	D14-6	0.397	0.387	0.392	0.00707107	1.80384	Acceptable (<=15%)
NGAL	NAGL-2	44	Day 28	D28-1	0.822	0.719	0.7705	0.072832	9.45256	Acceptable (<=15%)
NGAL	NAGL-2	45	Day 28	D28-2	0.31	0.49	0.4	0.127279	31.8198	High (>20%)
NGAL	NAGL-2	46	Day 28	D28-3	0.687	0.946	0.8165	0.183141	22.43	High (>20%)
NGAL	NAGL-2	47	Day 28	D28-4	0.494	0.65	0.572	0.110309	19.2847	Borderline (15-20%)
NGAL	NAGL-2	48	Day 28	D28-5	0.734	0.683	0.7085	0.0360624	5.08997	Acceptable (<=15%)
NGAL	NAGL-2	49	Day 28	D28-6	0.506	0.521	0.5135	0.0106066	2.06555	Acceptable (<=15%)
CysC	cys	20	Control	con-3	0.462	0.46	0.461	0.00141421	0.306771	Acceptable (<=15%)
CysC	cys	21	Control	con-4	0.392	0.375	0.3835	0.0120208	3.1345	Acceptable (<=15%)
CysC	cys	22	Control	con-5	0.403	0.37	0.3865	0.0233345	6.03739	Acceptable (<=15%)
CysC	cys	23	Control	con-6	0.399	0.398	0.3985	0.000707107	0.177442	Acceptable (<=15%)
CysC	cys	26	Day 3	D3-1	0.435	0.413	0.424	0.0155563	3.66895	Acceptable (<=15%)
CysC	cys	27	Day 3	D3-2	0.406	0.394	0.4	0.00848528	2.12132	Acceptable (<=15%)
CysC	cys	28	Day 3	D3-3	0.466	0.43	0.448	0.0254558	5.68211	Acceptable (<=15%)
CysC	cys	29	Day 3	D3-4	0.339	0.32	0.3295	0.013435	4.0774	Acceptable (<=15%)
CysC	cys	30	Day 3	D3-5	0.349	0.348	0.3485	0.000707107	0.2029	Acceptable (<=15%)
CysC	cys	31	Day 3	D3-6	0.522	0.517	0.5195	0.00353553	0.680565	Acceptable (<=15%)
CysC	cys	34	Day 7	D7-1	0.478	0.484	0.481	0.00424264	0.882046	Acceptable (<=15%)
CysC	cys	35	Day 7	D7-2	0.487	0.453	0.47	0.0240416	5.11524	Acceptable (<=15%)
CysC	cys	36	Day 7	D7-3	0.842	0.824	0.833	0.0127279	1.52796	Acceptable (<=15%)
CysC	cys	37	Day 7	D7-4	0.876	0.854	0.865	0.0155563	1.79842	Acceptable (<=15%)
CysC	cys	38	Day 7	D7-5	0.418	0.407	0.4125	0.00777817	1.88562	Acceptable (<=15%)
CysC	cys	39	Day 7	D7-6	0.375	0.373	0.374	0.00141421	0.378132	Acceptable (<=15%)
CysC	cys	41	Day 14	D14-1	0.428	0.433	0.4305	0.00353553	0.821262	Acceptable (<=15%)
CysC	cys	42	Day 14	D14-2	0.601	0.601	0.601	0	0	Acceptable (<=15%)
CysC	cys	43	Day 14	D14-3	0.568	0.586	0.577	0.0127279	2.20588	Acceptable (<=15%)
CysC	cys	44	Day 14	D14-4	0.524	0.513	0.5185	0.00777817	1.50013	Acceptable (<=15%)
CysC	cys	45	Day 14	D14-6	0.4	0.397	0.3985	0.00212132	0.532326	Acceptable (<=15%)
CysC	cys	48	Day 28	D28-1	0.36	0.36	0.36	0	0	Acceptable (<=15%)
CysC	cys	49	Day 28	D28-2	0.312	0.3	0.306	0.00848528	2.77297	Acceptable (<=15%)
CysC	cys	50	Day 28	D28-3	0.504	0.501	0.5025	0.00212132	0.422153	Acceptable (<=15%)
CysC	cys	51	Day 28	D28-4	0.419	0.428	0.4235	0.00636396	1.50271	Acceptable (<=15%)
CysC	cys	52	Day 28	D28-5	0.341	0.344	0.3425	0.00212132	0.619364	Acceptable (<=15%)
CysC	cys	53	Day 28	D28-6	0.413	0.434	0.4235	0.0148492	3.50631	Acceptable (<=15%)

## Sheet: Group_biological_CV
Biomarker	Group	n	Mean	SD	Biological_CV_percent	Unit
KIM-1	Control	6	198.583	38.9194	19.5985	pg/mL
KIM-1	Day 3	6	149.139	52.9299	35.4903	pg/mL
KIM-1	Day 7	6	156.778	49.6863	31.6922	pg/mL
KIM-1	Day 14	5	176.917	47.0446	26.5914	pg/mL
KIM-1	Day 28	6	136.083	42.2887	31.0756	pg/mL
NGAL	Control	6	57.7917	28.8618	49.9411	ng/mL
NGAL	Day 3	6	79.0312	31.2274	39.5127	ng/mL
NGAL	Day 7	6	80.0729	18.7926	23.4694	ng/mL
NGAL	Day 14	5	90.0875	32.3813	35.9443	ng/mL
NGAL	Day 28	6	64.8333	20.196	31.1506	ng/mL
IL-18	Control	6	21.4493	25.0967	117.005	pg/mL
IL-18	Day 3	6	29.3478	19.9844	68.095	pg/mL
IL-18	Day 7	6	36.7391	17.8224	48.5106	pg/mL
IL-18	Day 14	5	26.5217	8.73361	32.93	pg/mL
IL-18	Day 28	6	25.6522	19.9204	77.656	pg/mL
CysC	Control	6	1.33994	0.1904	14.2096	ug/mL
CysC	Day 3	6	1.45119	0.259687	17.8948	ug/mL
CysC	Day 7	6	2.05494	0.816945	39.7552	ug/mL
CysC	Day 14	5	1.80187	0.332646	18.4611	ug/mL
CysC	Day 28	6	1.3815	0.265478	19.2166	ug/mL
Creatinine	Control	6	1.19696	0.499399	41.7222	ug/mL
Creatinine	Day 3	6	1.11723	0.565968	50.6582	ug/mL
Creatinine	Day 7	5	1.87027	1.32196	70.6831	ug/mL
Creatinine	Day 14	5	2.29551	0.627822	27.35	ug/mL
Creatinine	Day 28	6	2.41068	0.925224	38.3802	ug/mL

## Sheet: Extracted_values
Biomarker	Sheet	Row	Group	Animal_ID	Final_concentration	Unit	Replicate1_OD	Replicate2_OD	Assay_duplicate_CV_percent	CV_status
KIM-1	kim-1-2	14	Control	con-1	266.083	pg/mL	0.367			Not assessable - no duplicate sample wells in source sheet
KIM-1	kim-1-2	15	Control	con-2	217.75	pg/mL	0.309			Not assessable - no duplicate sample wells in source sheet
KIM-1	kim-1-2	16	Control	con-3	171.917	pg/mL	0.254			Not assessable - no duplicate sample wells in source sheet
KIM-1	kim-1-2	17	Control	con-4	196.917	pg/mL	0.284			Not assessable - no duplicate sample wells in source sheet
KIM-1	kim-1-2	18	Control	con-5	180.25	pg/mL	0.264			Not assessable - no duplicate sample wells in source sheet
KIM-1	kim-1-2	19	Control	con-6	158.583	pg/mL	0.238			Not assessable - no duplicate sample wells in source sheet
KIM-1	kim-1-2	22	Day 3	D3-1	156.917	pg/mL	0.236			Not assessable - no duplicate sample wells in source sheet
KIM-1	kim-1-2	23	Day 3	D3-2	69.4167	pg/mL	0.131			Not assessable - no duplicate sample wells in source sheet
KIM-1	kim-1-2	24	Day 3	D3-3	133.583	pg/mL	0.208			Not assessable - no duplicate sample wells in source sheet
KIM-1	kim-1-2	25	Day 3	D3-4	215.25	pg/mL	0.306			Not assessable - no duplicate sample wells in source sheet
KIM-1	kim-1-2	26	Day 3	D3-5	122.75	pg/mL	0.195			Not assessable - no duplicate sample wells in source sheet
KIM-1	kim-1-2	27	Day 3	D3-6	196.917	pg/mL	0.284			Not assessable - no duplicate sample wells in source sheet
KIM-1	kim-1-2	30	Day 7	D7-1	226.083	pg/mL	0.319			Not assessable - no duplicate sample wells in source sheet
KIM-1	kim-1-2	31	Day 7	D7-2	114.417	pg/mL	0.185			Not assessable - no duplicate sample wells in source sheet
KIM-1	kim-1-2	32	Day 7	D7-3	181.917	pg/mL	0.266			Not assessable - no duplicate sample wells in source sheet
KIM-1	kim-1-2	33	Day 7	D7-4	190.25	pg/mL	0.276			Not assessable - no duplicate sample wells in source sheet
KIM-1	kim-1-2	34	Day 7	D7-5	126.917	pg/mL	0.2			Not assessable - no duplicate sample wells in source sheet
KIM-1	kim-1-2	35	Day 7	D7-6	101.083	pg/mL	0.169			Not assessable - no duplicate sample wells in source sheet
KIM-1	kim-1-2	37	Day 14	D14-1	140.25	pg/mL	0.216			Not assessable - no duplicate sample wells in source sheet
KIM-1	kim-1-2	38	Day 14	D14-2	161.083	pg/mL	0.241			Not assessable - no duplicate sample wells in source sheet
KIM-1	kim-1-2	39	Day 14	D14-3	142.75	pg/mL	0.219			Not assessable - no duplicate sample wells in source sheet
KIM-1	kim-1-2	40	Day 14	D14-4	186.083	pg/mL	0.271			Not assessable - no duplicate sample wells in source sheet
KIM-1	kim-1-2	41	Day 14	D14-6	254.417	pg/mL	0.353			Not assessable - no duplicate sample wells in source sheet
KIM-1	kim-1-2	44	Day 28	D28-1	133.583	pg/mL	0.208			Not assessable - no duplicate sample wells in source sheet
KIM-1	kim-1-2	45	Day 28	D28-2	135.25	pg/mL	0.21			Not assessable - no duplicate sample wells in source sheet
KIM-1	kim-1-2	46	Day 28	D28-3	71.0833	pg/mL	0.133			Not assessable - no duplicate sample wells in source sheet
KIM-1	kim-1-2	47	Day 28	D28-4	175.25	pg/mL	0.258			Not assessable - no duplicate sample wells in source sheet
KIM-1	kim-1-2	48	Day 28	D28-5	113.583	pg/mL	0.184			Not assessable - no duplicate sample wells in source sheet
KIM-1	kim-1-2	49	Day 28	D28-6	187.75	pg/mL	0.273			Not assessable - no duplicate sample wells in source sheet
NGAL	NAGL-2	14	Control	con-1	27.25	ng/mL	0.292	0.367	16.095	Borderline (15-20%)
NGAL	NAGL-2	15	Control	con-2	83.25	ng/mL	0.741	0.814	6.63907	Acceptable (<=15%)
NGAL	NAGL-2	16	Control	con-3	101.625	ng/mL	1.049	0.8	19.0448	Borderline (15-20%)
NGAL	NAGL-2	17	Control	con-4	45.25	ng/mL	0.526	0.421	15.6803	Borderline (15-20%)
NGAL	NAGL-2	18	Control	con-5	35.6875	ng/mL	0.45	0.344	18.8799	Borderline (15-20%)
NGAL	NAGL-2	19	Control	con-6	53.6875	ng/mL	0.592	0.49	13.3318	Acceptable (<=15%)
NGAL	NAGL-2	22	Day 3	D3-1	98.625	ng/mL	0.926	0.875	4.00471	Acceptable (<=15%)
NGAL	NAGL-2	23	Day 3	D3-2	45.375	ng/mL	0.434	0.515	12.0707	Acceptable (<=15%)
NGAL	NAGL-2	24	Day 3	D3-3	107	ng/mL	0.962	0.973	0.803946	Acceptable (<=15%)
NGAL	NAGL-2	25	Day 3	D3-4	73.6875	ng/mL	0.685	0.717	3.22788	Acceptable (<=15%)
NGAL	NAGL-2	26	Day 3	D3-5	39.3125	ng/mL	0.454	0.398	9.2953	Acceptable (<=15%)
NGAL	NAGL-2	27	Day 3	D3-6	110.187	ng/mL	0.901	1.085	13.1025	Acceptable (<=15%)
NGAL	NAGL-2	30	Day 7	D7-1	58.5625	ng/mL	0.494	0.666	20.9694	High (>20%)
NGAL	NAGL-2	31	Day 7	D7-2	70.875	ng/mL	0.652	0.705	5.52346	Acceptable (<=15%)
NGAL	NAGL-2	32	Day 7	D7-3	108.75	ng/mL	1.07	0.893	12.7517	Acceptable (<=15%)
NGAL	NAGL-2	33	Day 7	D7-4	86.8125	ng/mL	0.853	0.759	8.24665	Acceptable (<=15%)
NGAL	NAGL-2	34	Day 7	D7-5	90.75	ng/mL	0.883	0.792	7.68319	Acceptable (<=15%)
NGAL	NAGL-2	35	Day 7	D7-6	64.6875	ng/mL	0.601	0.657	6.29539	Acceptable (<=15%)
NGAL	NAGL-2	37	Day 14	D14-1	121.25	ng/mL	1.109	1.054	3.59601	Acceptable (<=15%)
NGAL	NAGL-2	38	Day 14	D14-2	96.125	ng/mL	0.893	0.868	2.00769	Acceptable (<=15%)
NGAL	NAGL-2	39	Day 14	D14-3	98.875	ng/mL	0.877	0.928	3.99584	Acceptable (<=15%)
NGAL	NAGL-2	40	Day 14	D14-4	99.125	ng/mL	0.858	0.951	7.27042	Acceptable (<=15%)
NGAL	NAGL-2	41	Day 14	D14-6	35.0625	ng/mL	0.397	0.387	1.80384	Acceptable (<=15%)
NGAL	NAGL-2	44	Day 28	D28-1	82.375	ng/mL	0.822	0.719	9.45256	Acceptable (<=15%)
NGAL	NAGL-2	45	Day 28	D28-2	36.0625	ng/mL	0.31	0.49	31.8198	High (>20%)
NGAL	NAGL-2	46	Day 28	D28-3	88.125	ng/mL	0.687	0.946	22.43	High (>20%)
NGAL	NAGL-2	47	Day 28	D28-4	57.5625	ng/mL	0.494	0.65	19.2847	Borderline (15-20%)
NGAL	NAGL-2	48	Day 28	D28-5	74.625	ng/mL	0.734	0.683	5.08997	Acceptable (<=15%)
NGAL	NAGL-2	49	Day 28	D28-6	50.25	ng/mL	0.506	0.521	2.06555	Acceptable (<=15%)
IL-18	il-18-	17	Control	con-1	6.08696	pg/mL	0.141			Not assessable - no duplicate sample wells in source sheet
IL-18	il-18-	18	Control	con-2	15.2174	pg/mL	0.162			Not assessable - no duplicate sample wells in source sheet
IL-18	il-18-	19	Control	con-3	2.6087	pg/mL	0.133			Not assessable - no duplicate sample wells in source sheet
IL-18	il-18-	20	Control	con-4	26.9565	pg/mL	0.189			Not assessable - no duplicate sample wells in source sheet
IL-18	il-18-	21	Control	con-5	8.26087	pg/mL	0.146			Not assessable - no duplicate sample wells in source sheet
IL-18	il-18-	22	Control	con-6	69.5652	pg/mL	0.287			Not assessable - no duplicate sample wells in source sheet
IL-18	il-18-	25	Day 3	D3-1	28.6957	pg/mL	0.193			Not assessable - no duplicate sample wells in source sheet
IL-18	il-18-	26	Day 3	D3-2	0	pg/mL	0.12			Not assessable - no duplicate sample wells in source sheet
IL-18	il-18-	27	Day 3	D3-3	29.1304	pg/mL	0.194			Not assessable - no duplicate sample wells in source sheet
IL-18	il-18-	28	Day 3	D3-4	24.3478	pg/mL	0.183			Not assessable - no duplicate sample wells in source sheet
IL-18	il-18-	29	Day 3	D3-5	62.6087	pg/mL	0.271			Not assessable - no duplicate sample wells in source sheet
IL-18	il-18-	30	Day 3	D3-6	31.3043	pg/mL	0.199			Not assessable - no duplicate sample wells in source sheet
IL-18	il-18-	33	Day 7	D7-1	10	pg/mL	0.15			Not assessable - no duplicate sample wells in source sheet
IL-18	il-18-	34	Day 7	D7-2	27.3913	pg/mL	0.19			Not assessable - no duplicate sample wells in source sheet
IL-18	il-18-	35	Day 7	D7-3	59.5652	pg/mL	0.264			Not assessable - no duplicate sample wells in source sheet
IL-18	il-18-	36	Day 7	D7-4	52.1739	pg/mL	0.247			Not assessable - no duplicate sample wells in source sheet
IL-18	il-18-	37	Day 7	D7-5	39.1304	pg/mL	0.217			Not assessable - no duplicate sample wells in source sheet
IL-18	il-18-	38	Day 7	D7-6	32.1739	pg/mL	0.201			Not assessable - no duplicate sample wells in source sheet
IL-18	il-18-	40	Day 14	D14-1	21.3043	pg/mL	0.176			Not assessable - no duplicate sample wells in source sheet
IL-18	il-18-	41	Day 14	D14-2	40.4348	pg/mL	0.22			Not assessable - no duplicate sample wells in source sheet
IL-18	il-18-	42	Day 14	D14-3	17.3913	pg/mL	0.167			Not assessable - no duplicate sample wells in source sheet
IL-18	il-18-	43	Day 14	D14-4	26.087	pg/mL	0.187			Not assessable - no duplicate sample wells in source sheet
IL-18	il-18-	44	Day 14	D14-6	27.3913	pg/mL	0.19			Not assessable - no duplicate sample wells in source sheet
IL-18	il-18-	47	Day 28	D28-1	5.65217	pg/mL	0.14			Not assessable - no duplicate sample wells in source sheet
IL-18	il-18-	48	Day 28	D28-2	0	pg/mL	0.105			Not assessable - no duplicate sample wells in source sheet
IL-18	il-18-	49	Day 28	D28-3	51.3043	pg/mL	0.245			Not assessable - no duplicate sample wells in source sheet
IL-18	il-18-	50	Day 28	D28-4	30.4348	pg/mL	0.197			Not assessable - no duplicate sample wells in source sheet
IL-18	il-18-	51	Day 28	D28-5	25.2174	pg/mL	0.185			Not assessable - no duplicate sample wells in source sheet
IL-18	il-18-	52	Day 28	D28-6	41.3043	pg/mL	0.222			Not assessable - no duplicate sample wells in source sheet
CysC	cys	18	Control	con-1	1.239	ug/mL	0.355			Not assessable - duplicate missing
CysC	cys	19	Control	con-2	1.059	ug/mL	0.307			Not assessable - duplicate missing
CysC	cys	20	Control	con-3	1.6365	ug/mL	0.462	0.46	0.306771	Acceptable (<=15%)
CysC	cys	21	Control	con-4	1.34587	ug/mL	0.392	0.375	3.1345	Acceptable (<=15%)
CysC	cys	22	Control	con-5	1.35712	ug/mL	0.403	0.37	6.03739	Acceptable (<=15%)
CysC	cys	23	Control	con-6	1.40213	ug/mL	0.399	0.398	0.177442	Acceptable (<=15%)
CysC	cys	26	Day 3	D3-1	1.49775	ug/mL	0.435	0.413	3.66895	Acceptable (<=15%)
CysC	cys	27	Day 3	D3-2	1.40775	ug/mL	0.406	0.394	2.12132	Acceptable (<=15%)
CysC	cys	28	Day 3	D3-3	1.58775	ug/mL	0.466	0.43	5.68211	Acceptable (<=15%)
CysC	cys	29	Day 3	D3-4	1.14338	ug/mL	0.339	0.32	4.0774	Acceptable (<=15%)
CysC	cys	30	Day 3	D3-5	1.21462	ug/mL	0.349	0.348	0.2029	Acceptable (<=15%)
CysC	cys	31	Day 3	D3-6	1.85587	ug/mL	0.522	0.517	0.680565	Acceptable (<=15%)
CysC	cys	34	Day 7	D7-1	1.7115	ug/mL	0.478	0.484	0.882046	Acceptable (<=15%)
CysC	cys	35	Day 7	D7-2	1.67025	ug/mL	0.487	0.453	5.11524	Acceptable (<=15%)
CysC	cys	36	Day 7	D7-3	3.0315	ug/mL	0.842	0.824	1.52796	Acceptable (<=15%)
CysC	cys	37	Day 7	D7-4	3.1515	ug/mL	0.876	0.854	1.79842	Acceptable (<=15%)
CysC	cys	38	Day 7	D7-5	1.45462	ug/mL	0.418	0.407	1.88562	Acceptable (<=15%)
CysC	cys	39	Day 7	D7-6	1.31025	ug/mL	0.375	0.373	0.378132	Acceptable (<=15%)
CysC	cys	41	Day 14	D14-1	1.52212	ug/mL	0.428	0.433	0.821262	Acceptable (<=15%)
CysC	cys	42	Day 14	D14-2	2.1615	ug/mL	0.601	0.601	0	Acceptable (<=15%)
CysC	cys	43	Day 14	D14-3	2.0715	ug/mL	0.568	0.586	2.20588	Acceptable (<=15%)
CysC	cys	44	Day 14	D14-4	1.85212	ug/mL	0.524	0.513	1.50013	Acceptable (<=15%)
CysC	cys	45	Day 14	D14-6	1.40213	ug/mL	0.4	0.397	0.532326	Acceptable (<=15%)
CysC	cys	48	Day 28	D28-1	1.25775	ug/mL	0.36	0.36	0	Acceptable (<=15%)
CysC	cys	49	Day 28	D28-2	1.05525	ug/mL	0.312	0.3	2.77297	Acceptable (<=15%)
CysC	cys	50	Day 28	D28-3	1.79212	ug/mL	0.504	0.501	0.422153	Acceptable (<=15%)
CysC	cys	51	Day 28	D28-4	1.49587	ug/mL	0.419	0.428	1.50271	Acceptable (<=15%)
CysC	cys	52	Day 28	D28-5	1.19213	ug/mL	0.341	0.344	0.619364	Acceptable (<=15%)
CysC	cys	53	Day 28	D28-6	1.49587	ug/mL	0.413	0.434	3.50631	Acceptable (<=15%)
Creatinine	Creatinine	50	Control	con-1	2.02973	ug/mL	0.546			Not assessable - no duplicate sample wells; background-corrected block used
Creatinine	Creatinine	51	Control	con-2	0.541376	ug/mL	0.435			Not assessable - no duplicate sample wells; background-corrected block used
Creatinine	Creatinine	52	Control	con-3	1.01978	ug/mL	0.7			Not assessable - no duplicate sample wells; background-corrected block used
Creatinine	Creatinine	53	Control	con-4	1.07293	ug/mL	0.742			Not assessable - no duplicate sample wells; background-corrected block used
Creatinine	Creatinine	54	Control	con-5	1.07293	ug/mL	0.774			Not assessable - no duplicate sample wells; background-corrected block used
Creatinine	Creatinine	55	Control	con-6	1.44502	ug/mL	0.713			Not assessable - no duplicate sample wells; background-corrected block used
Creatinine	Creatinine	58	Day 3	D3-1	2.02973	ug/mL	0.57			Not assessable - no duplicate sample wells; background-corrected block used
Creatinine	Creatinine	59	Day 3	D3-2	1.17924	ug/mL	0.449			Not assessable - no duplicate sample wells; background-corrected block used
Creatinine	Creatinine	60	Day 3	D3-3	1.07293	ug/mL	0.844			Not assessable - no duplicate sample wells; background-corrected block used
Creatinine	Creatinine	61	Day 3	D3-4	1.33871	ug/mL	0.705			Not assessable - no duplicate sample wells; background-corrected block used
Creatinine	Creatinine	62	Day 3	D3-5	0.381909	ug/mL	0.956			Not assessable - no duplicate sample wells; background-corrected block used
Creatinine	Creatinine	63	Day 3	D3-6	0.700843	ug/mL	1.214			Not assessable - no duplicate sample wells; background-corrected block used
Creatinine	Creatinine	66	Day 7	D7-1	1.39187	ug/mL	0.672			Not assessable - no duplicate sample wells; background-corrected block used
Creatinine	Creatinine	67	Day 7	D7-2	0.594532	ug/mL	0.78			Not assessable - no duplicate sample wells; background-corrected block used
Creatinine	Creatinine	69	Day 7	D7-4	1.76396	ug/mL	0.415			Not assessable - no duplicate sample wells; background-corrected block used
Creatinine	Creatinine	70	Day 7	D7-5	4.1028	ug/mL	0.745			Not assessable - no duplicate sample wells; background-corrected block used
Creatinine	Creatinine	71	Day 7	D7-6	1.49818	ug/mL	0.681			Not assessable - no duplicate sample wells; background-corrected block used
Creatinine	Creatinine	73	Day 14	D14-1	1.81711	ug/mL	0.475			Not assessable - no duplicate sample wells; background-corrected block used
Creatinine	Creatinine	74	Day 14	D14-2	2.72076	ug/mL	0.898			Not assessable - no duplicate sample wells; background-corrected block used
Creatinine	Creatinine	75	Day 14	D14-3	2.61445	ug/mL	0.741			Not assessable - no duplicate sample wells; background-corrected block used
Creatinine	Creatinine	76	Day 14	D14-4	2.88022	ug/mL	0.309			Not assessable - no duplicate sample wells; background-corrected block used
Creatinine	Creatinine	77	Day 14	D14-6	1.44502	ug/mL	0.581			Not assessable - no duplicate sample wells; background-corrected block used
Creatinine	Creatinine	80	Day 28	D28-1	1.17924	ug/mL	0.698			Not assessable - no duplicate sample wells; background-corrected block used
Creatinine	Creatinine	81	Day 28	D28-2	1.7108	ug/mL	0.517			Not assessable - no duplicate sample wells; background-corrected block used
Creatinine	Creatinine	82	Day 28	D28-3	3.46494	ug/mL	0.451			Not assessable - no duplicate sample wells; background-corrected block used
Creatinine	Creatinine	83	Day 28	D28-4	2.82707	ug/mL	0.801			Not assessable - no duplicate sample wells; background-corrected block used
Creatinine	Creatinine	84	Day 28	D28-5	1.97658	ug/mL	0.669			Not assessable - no duplicate sample wells; background-corrected block used
Creatinine	Creatinine	85	Day 28	D28-6	3.30547	ug/mL	0.714			Not assessable - no duplicate sample wells; background-corrected block used

## Sheet: Notes
Biomarker	Note
KIM-1	Sample-level duplicate CV could not be calculated because the source sheet contains one OD value per animal, not duplicate sample wells.
IL-18	Sample-level duplicate CV could not be calculated because the source sheet contains one OD value per animal, not duplicate sample wells.
CysC	Duplicate CV was calculated where both duplicate OD values were present. Rows with one missing duplicate were reported but excluded from duplicate-CV summary.
Creatinine	The background-corrected calculation block was used for final serum creatinine concentration because its scale matches the manuscript values. True duplicate sample-well CV could not be calculated from the source sheet.
